# Supplementary material for: Chemosensory Receptors in Vertebrates: Structure and Computational Modeling Insights
Source: Int J Mol Sci. 2025 Jul 10;26(14):6605. doi: 10.3390/ijms26146605 (PMC12294341; doi:10.3390/ijms26146605)
Supplement: Supplementary file 1 [file ijms-26-06605-s001.zip]

Archive with 3 entries (3 files):
- Supplementary Materials Excel File S1.xlsx
- Supplementary Materials Figure S1.pdf
- Supplementary Materials Information File S1.pdf
