# Supplementary material for: Chemosensory Receptors in Vertebrates: Structure and Computational Modeling Insights
Source: Int J Mol Sci. 2025 Jul 10;26(14):6605. doi: 10.3390/ijms26146605 (PMC12294341; doi:10.3390/ijms26146605)
Supplement: Supplementary file 1 [file ijms-26-06605-s001.zip › Supplementary Materials Excel File S1.xlsx]

## Sheet: OR genes
	OR genes
	Type I genes	Type I pseudogenes	Type II genes	Type II pseudogenes
Homo sapiens	565	390	1	0
Gorilla gorilla gorilla	455	278	1	0
Mus musculus	1181	169	9	0
Rattus norvegicus	1383	345	1	0
Oryctolagus cuniculus	834	155	2	0
Sus scrofa	1669	1337	1	1
Bos taurus	1204	773	1	0
Capra hircus	1020	552	1	0
Ovis aries	979	494	1	0
Equus caballus	1254	1267	1	1
Felis catus	869	184	1	1
Canis lupus familiaris	856	267	1	1
Latimeria chalumnae	171	25	23	4
Lethenteron reissneri	2	1	15	1
Danio rerio	122	5	46	3
Crocodylus porosus	11	3	2	0
Chelonia mydas	586	334	2	0
Gallus gallus	347	95	1	0
Anas platyrhynchos	822	411	1	1
Columba livia	7	3	1	0
Carcharodon carcharias	1	1	5	1
Bufo bufo	844	75	46	1
Phascolarctos cinereus	761	412	2	0
Ornithorhynchus anatinus	361	151	1	0

## Sheet: OR classes
	class I																		class II
	alpha	alpha pseudogenes	beta	beta pseudogenes	gamma	gamma pseudogenes	delta	delta pseudogenes	epsilon	epsilon pseudogenes	zeta	zeta pseudogenes	lamp-a	lamp-a pseudogenes	lamp-b	lamp-b pseudogenes	total genes	total pseudogenes	eta	eta pseudogenes	theta	theta pseudogenes	kappa	kappa pseudogenes	lambda	lambda pseudogenes	total genes	total pseudogenes
Homo sapiens	77	30	0	1	488	359	0	0	0	0	0	0	0	0	0	0	565	390	0	0	1	0	0	0	0	0	1	0
Gorilla gorilla gorilla	66	28	0	0	389	250	0	0	0	0	0	0	0	0	0	0	455	278	0	0	1	0	0	0	0	0	1	0
Mus musculus	134	20	3	0	1044	149	0	0	0	0	0	0	0	0	0	0	1181	169	0	0	0	0	9	0	0	0	9	0
Rattus norvegicus	147	19	3	0	1233	326	0	0	0	0	0	0	0	0	0	0	1383	345	0	0	0	0	1	0	0	0	1	0
Oryctolagus cuniculus	102	10	2	0	730	145	0	0	0	0	0	0	0	0	0	0	834	155	0	0	1	0	1	0	0	0	2	0
Sus scrofa	176	51	0	0	1493	1286	0	0	0	0	0	0	0	0	0	0	1669	1337	0	0	0	1	1	0	0	0	1	1
Bos taurus	171	85	2	0	1031	688	0	0	0	0	0	0	0	0	0	0	1204	773	0	0	0	0	1	0	0	0	1	0
Capra hircus	129	60	2	0	889	492	0	0	0	0	0	0	0	0	0	0	1020	552	0	0	0	0	1	0	0	0	1	0
Ovis aries	126	57	2	0	851	437	0	0	0	0	0	0	0	0	0	0	979	494	0	0	0	0	1	0	0	0	1	0
Equus caballus	145	57	2	0	1107	1210	0	0	0	0	0	0	0	0	0	0	1254	1267	0	0	0	1	1	0	0	0	1	1
Felis catus	154	24	1	1	714	159	0	0	0	0	0	0	0	0	0	0	869	184	0	0	0	1	1	0	0	0	1	1
Canis lupus familiaris	166	47	1	1	689	219	0	0	0	0	0	0	0	0	0	0	856	267	0	0	0	1	1	0	0	0	1	1
Latimeria chalumnae	9	0	0	1	19	1	73	10	0	0	46	13	0	0	24	0	171	25	17	3	2	0	4	0	0	1	23	4
Lethenteron reissneri	0	0	0	0	0	0	0	0	0	0	0	0	0	0	2	1	2	1	11	1	0	0	3	0	1	0	15	1
Danio rerio	0	0	7	0	1	0	63	4	13	1	38	0	0	0	0	0	122	5	41	3	2	0	2	0	1	0	46	3
Crocodylus porosus	4	0	0	0	7	3	0	0	0	0	0	0	0	0	0	0	11	3	0	0	1	0	1	0	0	0	2	0
Chelonia mydas	346	74	1	0	239	260	0	0	0	0	0	0	0	0	0	0	586	334	0	0	1	0	1	0	0	0	2	0
Gallus gallus	11	3	0	0	336	92	0	0	0	0	0	0	0	0	0	0	347	95	0	0	1	0	0	0	0	0	1	0
Anas platyrhynchos	16	0	0	0	806	411	0	0	0	0	0	0	0	0	0	0	822	411	0	0	1	0	0	1	0	0	1	1
Columba livia	0	0	0	0	7	3	0	0	0	0	0	0	0	0	0	0	7	3	0	0	1	0	0	0	0	0	1	0
Carcharodon carcharias	1	0	0	0	0	1	0	0	0	0	0	0	0	0	0	0	1	1	0	0	3	1	2	0	0	0	5	1
Bufo bufo	31	7	10	0	783	66	13	1	7	1	0	0	0	0	0	0	844	75	42	1	3	0	1	0	0	0	46	1
Phascolarctos cinereus	162	58	3	0	596	354	0	0	0	0	0	0	0	0	0	0	761	412	0	0	2	0	0	0	0	0	2	0
Ornithorhynchus anatinus	57	7	0	0	304	144	0	0	0	0	0	0	0	0	0	0	361	151	0	0	1	0	0	0	0	0	1	0

## Sheet: TAAR genes
	TAAR genes	TAAR pseudogenes
Homo sapiens	7	2
Gorilla gorilla gorilla	3	6
Mus musculus	15	2
Rattus norvegicus	18	1
Oryctolagus cuniculus	10	0
Sus scrofa	6	6
Bos taurus	19	13
Capra hircus	15	4
Ovis aries	13	5
Equus caballus	11	5
Felis catus	10	3
Canis lupus familiaris	3	6
Latimeria chalumnae	27	10
Lethenteron reissneri	38	9
Danio rerio	117	15
Crocodylus porosus	1	2
Chelonia mydas	13	1
Gallus gallus	3	0
Anas platyrhynchos	3	0
Columba livia	1	1
Carcharodon carcharias	5	2
Bufo bufo	4	0
Phascolarctos cinereus	15	8
Ornithorhynchus anatinus	4	0

## Sheet: VR genes
	V1R genes	V1R pseudogenes	V2R genes	V2R pseudogenes
Homo sapiens	5	123	0	13
Gorilla gorilla gorilla	3	103	0	9
Mus musculus	241	138	142	129
Rattus norvegicus	119	109	89	154
Oryctolagus cuniculus	164	144	32	73
Sus scrofa	18	54	0	16
Bos taurus	41	36	0	14
Capra hircus	35	31	0	16
Ovis aries	35	31	0	16
Equus caballus	38	66	3	23
Felis catus	28	61	0	13
Canis lupus familiaris	8	53	0	10
Latimeria chalumnae	19	2	63	12
Lethenteron reissneri	5	1	2	1
Danio rerio	7	0	57	3
Crocodylus porosus	2	0	0	0
Chelonia mydas	3	1	0	1
Gallus gallus	0	0	0	0
Anas platyrhynchos	0	0	0	0
Columba livia	0	0	0	0
Carcharodon carcharias	3	1	13	15
Bufo bufo	12	0	39	130
Phascolarctos cinereus	46	44	0	55
Ornithorhynchus anatinus	276	485	16	84

## Sheet: FPR genes
	FPR genes	FPR pseudogenes
Homo sapiens	3	0
Gorilla gorilla gorilla	3	0
Mus musculus	5	1
Rattus norvegicus	6	6
Oryctolagus cuniculus	2	0
Sus scrofa	0	0
Bos taurus	0	0
Capra hircus	0	0
Ovis aries	0	0
Equus caballus	3	0
Felis catus	1	0
Canis lupus familiaris	1	0
Latimeria chalumnae	2	0
Lethenteron reissneri	1	0
Danio rerio	2	0
Crocodylus porosus	0	0
Chelonia mydas	1	0
Gallus gallus	0	0
Anas platyrhynchos	0	0
Columba livia	0	0
Carcharodon carcharias	0	0
Bufo bufo	1	1
Phascolarctos cinereus	2	1
Ornithorhynchus anatinus	2	0

## Sheet: TR genes
	T1R genes	T1R pseudogenes	T2R genes	T2R pseudogenes
Homo sapiens	3	0	28	10
Gorilla gorilla gorilla	2	0	25	10
Mus musculus	3	0	38	11
Rattus norvegicus	3	0	37	7
Oryctolagus cuniculus	1	0	30	15
Sus scrofa	3	0	16	7
Bos taurus	3	0	23	13
Capra hircus	3	0	21	14
Ovis aries	3	0	19	19
Equus caballus	6	1	25	33
Felis catus	2	1	15	12
Canis lupus familiaris	3	0	17	7
Latimeria chalumnae	7	2	74	49
Lethenteron reissneri	0	0	0	0
Danio rerio	4	0	7	0
Crocodylus porosus	3	0	2	3
Chelonia mydas	2	0	3	14
Gallus gallus	2	0	3	0
Anas platyrhynchos	2	0	6	0
Columba livia	0	0	1	1
Carcharodon carcharias	4	1	0	0
Bufo bufo	2	0	112	14
Phascolarctos cinereus	1	2	30	42
Ornithorhynchus anatinus	3	1	7	1

## Sheet: data extracted Policarpo 2024
species	number.Complete7tm_OR_alpha	number.Complete7tm_OR_beta	number.Complete7tm_OR_delta	number.Complete7tm_OR_epsilon	number.Complete7tm_OR_eta	number.Complete7tm_OR_gamma	number.Complete7tm_OR_kappa	number.Complete7tm_OR_lambda	number.Complete7tm_OR_Lamp-a	number.Complete7tm_OR_Lamp-b	number.Complete7tm_OR_Lamp-c	number.Complete7tm_OR_theta	number.Complete7tm_OR_zeta	number.Complete7tm_OR_Total	number.Completeno7tm_OR_alpha	number.Completeno7tm_OR_beta	number.Completeno7tm_OR_delta	number.Completeno7tm_OR_epsilon	number.Completeno7tm_OR_eta	number.Completeno7tm_OR_gamma	number.Completeno7tm_OR_kappa	number.Completeno7tm_OR_lambda	number.Completeno7tm_OR_Lamp-a	number.Completeno7tm_OR_Lamp-b	number.Completeno7tm_OR_Lamp-c	number.Completeno7tm_OR_theta	number.Completeno7tm_OR_zeta	number.Completeno7tm_OR_Total	number.Complete_OR_Total	number.Pseudogene_OR_alpha	number.Pseudogene_OR_beta	number.Pseudogene_OR_delta	number.Pseudogene_OR_epsilon	number.Pseudogene_OR_eta	number.Pseudogene_OR_gamma	number.Pseudogene_OR_kappa	number.Pseudogene_OR_lambda	number.Pseudogene_OR_Lamp-a	number.Pseudogene_OR_Lamp-b	number.Pseudogene_OR_Lamp-c	number.Pseudogene_OR_theta	number.Pseudogene_OR_zeta	number.Pseudogene_OR_Total	number.Complete7tm_V2R_V2RA	number.Complete7tm_V2R_V2RB	number.Complete7tm_V2R_V2RC1	number.Complete7tm_V2R_V2RC10	number.Complete7tm_V2R_V2RC11	number.Complete7tm_V2R_V2RC12
Homo_sapiens	61	0	0	0	0	403	0	0	0	0	0	1	0	465	16	0	0	0	0	85	0	0	0	0	0	0	0	101	566	30	1	0	0	0	359	0	0	0	0	0	0	0	390	0	0	0	0	0	0
Gorilla_gorilla_gorilla	52	0	0	0	0	321	0	0	0	0	0	1	0	374	14	0	0	0	0	68	0	0	0	0	0	0	0	82	456	28	0	0	0	0	250	0	0	0	0	0	0	0	278	0	0	0	0	0	0
Mus_musculus	126	1	0	0	0	971	8	0	0	0	0	0	0	1106	8	2	0	0	0	73	1	0	0	0	0	0	0	84	1190	20	0	0	0	0	149	0	0	0	0	0	0	0	169	0	0	4	0	0	0
Rattus_norvegicus	139	1	0	0	0	1123	1	0	0	0	0	0	0	1264	8	2	0	0	0	110	0	0	0	0	0	0	0	120	1384	19	0	0	0	0	326	0	0	0	0	0	0	0	345	0	0	4	0	0	0
Oryctolagus_cuniculus	95	1	0	0	0	655	1	0	0	0	0	1	0	753	7	1	0	0	0	75	0	0	0	0	0	0	0	83	836	10	0	0	0	0	145	0	0	0	0	0	0	0	155	0	0	1	0	0	0
Sus_scrofa	153	0	0	0	0	1209	1	0	0	0	0	0	0	1363	23	0	0	0	0	284	0	0	0	0	0	0	0	307	1670	51	0	0	0	0	1286	0	0	0	0	0	1	0	1338	0	0	0	0	0	0
Bos_taurus	158	2	0	0	0	883	1	0	0	0	0	0	0	1044	13	0	0	0	0	148	0	0	0	0	0	0	0	161	1205	85	0	0	0	0	688	0	0	0	0	0	0	0	773	0	0	0	0	0	0
Capra_hircus	115	1	0	0	0	750	1	0	0	0	0	0	0	867	14	1	0	0	0	139	0	0	0	0	0	0	0	154	1021	60	0	0	0	0	492	0	0	0	0	0	0	0	552	0	0	0	0	0	0
Ovis_aries	114	2	0	0	0	731	1	0	0	0	0	0	0	848	12	0	0	0	0	120	0	0	0	0	0	0	0	132	980	57	0	0	0	0	437	0	0	0	0	0	0	0	494	0	0	0	0	0	0
Equus_caballus	137	1	0	0	0	946	1	0	0	0	0	0	0	1085	8	1	0	0	0	161	0	0	0	0	0	0	0	170	1255	57	0	0	0	0	1210	0	0	0	0	0	1	0	1268	0	0	1	1	0	0
Felis_catus	144	1	0	0	0	670	1	0	0	0	0	0	0	816	10	0	0	0	0	44	0	0	0	0	0	0	0	54	870	24	1	0	0	0	159	0	0	0	0	0	1	0	185	0	0	0	0	0	0
Canis_lupus_familiaris	155	1	0	0	0	626	1	0	0	0	0	0	0	783	11	0	0	0	0	63	0	0	0	0	0	0	0	74	857	47	1	0	0	0	219	0	0	0	0	0	1	0	268	0	0	0	0	0	0
Latimeria_chalumnae	6	0	58	0	17	15	3	0	0	0	0	2	23	124	3	0	15	0	0	4	1	0	0	1	0	0	23	47	171	0	1	10	0	3	1	0	1	0	0	0	0	13	29	0	0	0	0	0	0
Lethenteron_reissneri	0	0	0	0	7	0	2	1	0	23	18	0	0	51	0	0	0	0	4	0	1	0	0	2	30	0	0	37	88	0	0	0	0	1	0	0	0	0	1	2	0	0	4	2	0	0	0	0	0
Danio_rerio	0	7	57	13	40	1	1	1	0	0	0	2	27	149	0	0	6	0	1	0	1	0	0	0	0	0	11	19	168	0	0	4	1	3	0	0	0	0	0	0	0	0	8	0	0	0	0	0	0
Crocodylus_porosus	4	0	0	0	0	6	1	0	0	0	0	1	0	12	0	0	0	0	0	1	0	0	0	0	0	0	0	1	13	0	0	0	0	0	3	0	0	0	0	0	0	0	3	0	0	0	0	0	0
Chelonia_mydas	331	1	0	0	0	187	1	0	0	0	0	1	0	521	15	0	0	0	0	52	0	0	0	0	0	0	0	67	588	74	0	0	0	0	260	0	0	0	0	0	0	0	334	0	0	0	0	0	0
Gallus_gallus	10	0	0	0	0	301	0	0	0	0	0	1	0	312	1	0	0	0	0	35	0	0	0	0	0	0	0	36	348	3	0	0	0	0	92	0	0	0	0	0	0	0	95	0	0	0	0	0	0
Anas_platyrhynchos	14	0	0	0	0	686	0	0	0	0	0	1	0	701	2	0	0	0	0	120	0	0	0	0	0	0	0	122	823	0	0	0	0	0	411	1	0	0	0	0	0	0	412	0	0	0	0	0	0
Columba_livia	0	0	0	0	0	6	0	0	0	0	0	1	0	7	0	0	0	0	0	1	0	0	0	0	0	0	0	1	8	0	0	0	0	0	3	0	0	0	0	0	0	0	3	0	0	0	0	0	0
Carcharodon_carcharias	0	0	0	0	0	0	2	0	0	0	0	3	0	5	1	0	0	0	0	0	0	0	0	0	0	0	0	1	6	0	0	0	0	0	1	0	0	0	0	0	1	0	2	0	0	0	0	0	0
Bufo_bufo	29	10	13	7	42	646	1	0	0	0	0	3	0	751	2	0	0	0	0	137	0	0	0	0	0	0	0	139	890	7	0	1	1	1	66	0	0	0	0	0	0	0	76	0	0	0	3	0	0
Phascolarctos_cinereus	138	1	0	0	0	485	0	0	0	0	0	2	0	626	24	2	0	0	0	111	0	0	0	0	0	0	0	137	763	58	0	0	0	0	354	0	0	0	0	0	0	0	412	0	0	0	0	0	0
Ornithorhynchus_anatinus	47	0	0	0	0	254	0	0	0	0	0	1	0	302	10	0	0	0	0	50	0	0	0	0	0	0	0	60	362	7	0	0	0	0	144	0	0	0	0	0	1	0	152	0	0	1	0	0	0
[truncated: 231 more columns]

## Sheet: FPR data
	Data extracted from Silva 2020		Data extracted from NCBI (Sayers 2022)
species	FPR genes	FPR pseudogenes	FPR genes	FPR pseudogenes
Homo_sapiens	3	0
Gorilla_gorilla_gorilla	3	0
Mus_musculus	5	1
Rattus_norvegicus	6	6
Oryctolagus_cuniculus	2	0
Sus_scrofa	0	0
Bos_taurus	0	0
Capra_hircus	0	0
Ovis_aries	0	0
Equus_caballus	3	0
Felis_catus	1	0
Canis_lupus_familiaris	1	0
Latimeria_chalumnae			2	0
Lethenteron_reissneri			1	0
Danio_rerio			2	0
Crocodylus_porosus			0	0
Chelonia_mydas			1	0
Gallus_gallus			0	0
Anas_platyrhynchos			0	0
Columba_livia			0	0
Carcharodon_carcharias			0	0
Bufo_bufo			1	0
Phascolarctos_cinereus	2	0
Ornithorhynchus_anatinus	2	0
